# Supplementary material for: Technical Validation of a Training Workstation for Magnet-Based Ultrasound Guidance of Fine-Needle Punctures
Source: Sensors (Basel). 2025 Jun 30;25(13):4102. doi: 10.3390/s25134102 (PMC12251687; doi:10.3390/s25134102)
Supplement: Supplementary file 1 [file sensors-25-04102-s001.zip]

Archive with 1 entries (1 files):
- sensors-3660272-supplementary.mov
